# Supplementary material for: Identification of Anti-staphylococcal and Anti-biofilm Compounds by Repurposing the Medicines for Malaria Venture Pathogen Box
Source: Front Cell Infect Microbiol. 2018 Oct 23;8:365. doi: 10.3389/fcimb.2018.00365 (PMC6206229; doi:10.3389/fcimb.2018.00365)
Supplement: Supplementary Table 1 — Minimum Inhibitory concentration against all MMV Pathogen box compounds. [file Table_1.XLSX]

## Sheet: Sheet1
Compound ID	ATCC 29213	ATCC 700699
MMV010764	> 50 µm	> 50 µm
MMV688472	> 50 µm	> 50 µm
MMV688416	> 50 µm	> 50 µm
MMV689758	> 50 µm	> 50 µm
MMV688796	> 50 µm	> 50 µm
MMV676526	> 50 µm	> 50 µm
MMV688553	> 50 µm	> 50 µm
MMV676449	> 50 µm	> 50 µm
MMV676412	> 50 µm	> 50 µm
MMV1110498	> 50 µm	> 50 µm
MMV000907	> 50 µm	> 50 µm
MMV688889	> 50 µm	> 50 µm
MMV688776	> 50 µm	> 50 µm
MMV688934	> 50 µm	> 50 µm
MMV676389	> 50 µm	> 50 µm
MMV676603	> 50 µm	> 50 µm
MMV676401	> 50 µm	> 50 µm
MMV084603	> 50 µm	> 50 µm
MMV688548	> 50 µm	> 50 µm
MMV688888	> 50 µm	> 50 µm
MMV690028	50 µm	50 µm
MMV688943	> 50 µm	> 50 µm
MMV053220	> 50 µm	> 50 µm
MMV676584	> 50 µm	> 50 µm
MMV676439	> 50 µm	> 50 µm
MMV676395	25 µm	50 µm
MMV676379	> 50 µm	> 50 µm
MMV687762	> 50 µm	> 50 µm
MMV1028806	> 50 µm	> 50 µm
MMV661713	> 50 µm	> 50 µm
MMV688793	> 50 µm	> 50 µm
MMV688942	> 50 µm	> 50 µm
MMV688554	> 50 µm	> 50 µm
MMV676555	> 50 µm	> 50 µm
MMV676383	> 50 µm	50 µm
MMV676444	> 50 µm	> 50 µm
MMV676409	> 50 µm	> 50 µm
MMV688514	> 50 µm	> 50 µm ??
MMV676350	> 50 µm	> 50 µm
MMV553002	> 50 µm	> 50 µm
MMV688797	> 50 µm	> 50 µm
MMV688756	6.25 µm	3.125 µm
MMV090930	> 50 µm	> 50 µm
MMV676431	> 50 µm	> 50 µm
MMV676571	> 50 µm	> 50 µm
MMV676445	> 50 µm	> 50 µm
MMV676589	> 50 µm	> 50 µm
MMV026020	> 50 µm	> 50 µm
MMV688471	> 50 µm	> 50 µm
MMV676388	50 µm	50 µm
MMV202553	> 50 µm	> 50 µm
MMV688936	> 50 µm	> 50 µm
MMV676476	> 50 µm	> 50 µm
MMV676377	> 50 µm	> 50 µm
MMV676406	> 50 µm	> 50 µm
MMV676461	> 50 µm	> 50 µm
MMV676509	> 50 µm	> 50 µm
MMV688470	> 50 µm	> 50 µm
MMV688704	> 50 µm	> 50 µm
MMV188296	> 50 µm	> 50 µm
MMV688958	> 50 µm	> 50 µm
MMV063404	> 50 µm	> 50 µm
MMV676558	> 50 µm	> 50 µm
MMV688555	> 50 µm	> 50 µm
MMV676597	> 50 µm	> 50 µm
MMV676588	> 50 µm	> 50 µm
MMV676554	> 50 µm	> 50 µm
MMV688350	> 50 µm	> 50 µm
MMV688360	> 50 µm	> 50 µm
MMV099637	> 50 µm	> 50 µm
MMV688798	> 50 µm	> 50 µm
MMV676539	> 50 µm	> 50 µm
MMV202458	> 50 µm	> 50 µm
MMV676474	> 50 µm	> 50 µm
MMV461553	> 50 µm	> 50 µm
MMV676520	> 50 µm	> 50 µm
MMV676512	> 50 µm	> 50 µm
MMV676480	> 50 µm	> 50 µm
MMV652003	> 50 µm	> 50 µm
MMV000062	12.5 µm	> 50 µm
MMV006372	> 50 µm	> 50 µm
MMV688854	> 50 µm	> 50 µm
MMV011903	> 50 µm	> 50 µm
MMV020591	> 50 µm	> 50 µm
MMV020623	> 50 µm	> 50 µm
MMV020512	> 50 µm	> 50 µm
MMV688761	> 50 µm	> 50 µm
MMV012074	> 50 µm	> 50 µm
MMV676604	> 50 µm	> 50 µm
MMV002529	> 50 µm	> 50 µm
MMV687776	> 50 µm	> 50 µm
MMV687800	> 50 µm	> 50 µm
MMV020982	> 50 µm	> 50 µm
MMV020120	> 50 µm	> 50 µm
MMV676605	> 50 µm	> 50 µm
MMV007638	> 50 µm	> 50 µm
MMV021057	> 50 µm	> 50 µm
MMV676600	> 50 µm	> 50 µm
MMV676382	> 50 µm	> 50 µm
MMV001625	> 50 µm	> 50 µm
MMV001493	> 50 µm	> 50 µm
MMV020136	> 50 µm	> 50 µm
MMV020710	> 50 µm	> 50 µm
MMV020517	> 50 µm	> 50 µm
MMV019721	> 50 µm	> 50 µm
MMV688763	> 50 µm	> 50 µm
MMV020537	> 50 µm	> 50 µm
MMV637953	> 50 µm	> 50 µm
MMV676536	> 50 µm	> 50 µm
MMV000063	> 50 µm	> 50 µm
MMV689255	> 50 µm	> 50 µm
MMV019838	> 50 µm	> 50 µm
MMV020520	> 50 µm	> 50 µm
MMV019234	> 50 µm	> 50 µm
MMV016136	> 50 µm	> 50 µm
MMV688762	> 50 µm	> 50 µm
MMV676386	> 50 µm	> 50 µm
MMV688773	> 50 µm	> 50 µm
MMV000011	0.781 µm	25 µm
MMV687775	6.25 µm	6.25 µm
MMV002817	> 50 µm	50 µm
MMV676442	> 50 µm	> 50 µm
MMV020152	> 50 µm	> 50 µm
MMV024397	> 50 µm	> 50 µm
MMV019807	> 50 µm	> 50 µm
MMV560185	> 50 µm	> 50 µm
MMV019189	> 50 µm	> 50 µm
MMV688774	> 50 µm	> 50 µm
MMV003270	> 50 µm	> 50 µm
MMV637229	> 50 µm	50 µm
MMV688853	> 50 µm	> 50 µm
MMV020321	> 50 µm	> 50 µm
MMV019087	> 50 µm	> 50 µm
MMV676528	> 50 µm	> 50 µm
MMV020320	> 50 µm	> 50 µm
MMV085210	> 50 µm	> 50 µm
MMV069458	> 50 µm	> 50 µm
MMV688991	> 50 µm	> 50 µm
MMV687801	> 50 µm	> 50 µm
MMV689480	> 50 µm	> 50 µm
MMV003152	> 50 µm	> 50 µm
MMV006239	> 50 µm	> 50 µm
MMV000858	> 50 µm	> 50 µm
MMV006741	> 50 µm	> 50 µm
MMV688768	50 µm	50 µm
MMV000023	> 50 µm	> 50 µm
MMV676602	> 50 µm	> 50 µm
MMV000016	50 µm	25 µm
MMV687803	6.25µm	3.125 µm
MMV668727	> 50 µm	> 50 µm
MMV019742	> 50 µm	> 50 µm
MMV009054	> 50 µm	> 50 µm
MMV006901	> 50 µm	> 50 µm
MMV020391	> 50 µm	> 50 µm
MMV676380	> 50 µm	> 50 µm
MMV688994	> 50 µm	> 50 µm
MMV675997	> 50 µm	> 50 µm
MMV676204	> 50 µm	> 50 µm
MMV687239	> 50 µm	> 50 µm
MMV688122	> 50 µm	> 50 µm
MMV688852	> 50 µm	> 50 µm
MMV687145	> 50 µm	> 50 µm
MMV688327	6.25 µm	6.25 µm
MMV008439	> 50 µm	> 50 µm
MMV595321	50 µm	50 µm
MMV687747	> 50 µm	> 50 µm
MMV020388	> 50 µm	> 50 µm
MMV688547	> 50 µm	> 50 µm
MMV688466	> 50 µm	> 50 µm
MMV687749	> 50 µm	> 50 µm
MMV688846	> 50 µm	> 50 µm
MMV054312	> 50 µm	> 50 µm
MMV689060	> 50 µm	> 50 µm
MMV689061	> 50 µm	> 50 µm
MMV689028	> 50 µm	> 50 µm
MMV688283	> 50 µm	> 50 µm
MMV687243	> 50 µm	> 50 µm
MMV687730	> 50 µm	> 50 µm
MMV687254	> 50 µm	> 50 µm
MMV688509	> 50 µm	> 50 µm
MMV688361	> 50 µm	> 50 µm
MMV689029	> 50 µm	> 50 µm
MMV022236	> 50 µm	> 50 µm
MMV688410	> 50 µm	> 50 µm
MMV676048	> 50 µm	> 50 µm
MMV687703	25 µm	50 µm
MMV687248	50 µm	50 µm
MMV688125	> 50 µm	> 50 µm
MMV687188	> 50 µm	> 50 µm
MMV690103	50 µm	50 µm
MMV688124	> 50 µm	> 50 µm
MMV688845	> 50 µm	> 50 µm
MMV1030799	> 50 µm	> 50 µm
MMV675994	> 50 µm	> 50 µm
MMV676057	> 50 µm	> 50 µm
MMV687699	> 50 µm	> 50 µm
MMV687146	> 50 µm	> 50 µm
MMV687696	> 50 µm	> 50 µm
MMV687170	> 50 µm	> 50 µm
MMV690102	> 50 µm	> 50 µm
MMV689709	> 50 µm	> 50 µm
MMV021375	> 50 µm	> 50 µm
MMV1029203	> 50 µm	> 50 µm
MMV676053	> 50 µm	> 50 µm
MMV023969	> 50 µm	> 50 µm
MMV687138	> 50 µm	> 50 µm
MMV688262	> 50 µm	> 50 µm
MMV687189	> 50 µm	> 50 µm
MMV676478	> 50 µm	> 50 µm
MMV062221	> 50 µm	> 50 µm
MMV688921	> 50 µm	> 50 µm
MMV676191	> 50 µm	> 50 µm
MMV675993	> 50 µm	> 50 µm
MMV021660	25 µm	25 µm
MMV688417	> 50 µm	> 50 µm
MMV687273	50 µm	50 µm
MMV687180	> 50 µm	> 50 µm
MMV1088520	> 50 µm	> 50 µm
MMV688891	> 50 µm	> 50 µm
MMV023370	> 50 µm	> 50 µm
MMV688703	> 50 µm	> 50 µm
MMV675969	> 50 µm	> 50 µm
MMV688313	> 50 µm	> 50 µm
MMV687172	> 50 µm	> 50 µm
MMV1198433	> 50 µm	> 50 µm
MMV024311	> 50 µm	> 50 µm
MMV1019989	> 50 µm	> 50 µm
MMV1037162	> 50 µm	> 50 µm
MMV689437	50 µm	50 µm
MMV688955	> 50 µm	50 µm
MMV026468	> 50 µm	> 50 µm
MMV020670	> 50 µm	> 50 µm
MMV023953	> 50 µm	> 50 µm
MMV010576	> 50 µm	> 50 µm
MMV032967	> 50 µm	> 50 µm
MMV031011	> 50 µm	> 50 µm
MMV688178	> 50 µm	> 50 µm
MMV688362	> 50 µm	> 50 µm
MMV687706	> 50 µm	> 50 µm
MMV026356	> 50 µm	> 50 µm
MMV011511	> 50 µm	> 50 µm
MMV007625	> 50 µm	> 50 µm
MMV007471	> 50 µm	> 50 µm
MMV024829	> 50 µm	> 50 µm
MMV045105	> 50 µm	> 50 µm
MMV022029	> 50 µm	> 50 µm
MMV676064	> 50 µm	> 50 µm
MMV688180	> 50 µm	> 50 µm
MMV024035	50 µm	50 µm
MMV688941	> 50 µm	> 50 µm
MMV020291	> 50 µm	> 50 µm
MMV006833	> 50 µm	> 50 µm
MMV026490	> 50 µm	> 50 µm
MMV687246	> 50 µm	> 50 µm
MMV676162	> 50 µm	> 50 µm
MMV024114	> 50 µm	> 50 µm
MMV688467	> 50 µm	> 50 µm
MMV675998	> 50 µm	> 50 µm
MMV659010	> 50 µm	> 50 µm
MMV676008	> 50 µm	> 50 µm
MMV676269	> 50 µm	> 50 µm
MMV020081	> 50 µm	> 50 µm
MMV026550	> 50 µm	> 50 µm
MMV675995	> 50 µm	> 50 µm
MMV688274	> 50 µm	> 50 µm
MMV023860	> 50 µm	> 50 µm
MMV688407	> 50 µm	> 50 µm
MMV023949	> 50 µm	> 50 µm
MMV676050	> 50 µm	> 50 µm
MMV024406	> 50 µm	> 50 µm
MMV023233	> 50 µm	> 50 µm
MMV085230	> 50 µm	> 50 µm
MMV085071	> 50 µm	> 50 µm
MMV659004	> 50 µm	> 50 µm
MMV676260	> 50 µm	> 50 µm
MMV688364	> 50 µm	> 50 µm
MMV032995	> 50 µm	> 50 µm
MMV688279	> 50 µm	> 50 µm
MMV019790	> 50 µm	> 50 µm
MMV009135	> 50 µm	> 50 µm
MMV011765	> 50 µm	> 50 µm
MMV024937	> 50 µm	> 50 µm
MMV085499	> 50 µm	> 50 µm
MMV023985	> 50 µm	> 50 µm
MMV024195	> 50 µm	> 50 µm
MMV676063	> 50 µm	> 50 µm
MMV676186	> 50 µm	> 50 µm
MMV688474	> 50 µm	> 50 µm
MMV687812	> 50 µm	> 50 µm
MMV007803	> 50 µm	> 50 µm
MMV001059	> 50 µm	> 50 µm
MMV011691	> 50 µm	> 50 µm
MMV676877	> 50 µm	> 50 µm
MMV663250	> 50 µm	> 50 µm
MMV407539	> 50 µm	> 50 µm
MMV688372	> 50 µm	> 50 µm
MMV658993	> 50 µm	> 50 µm
MMV676182	> 50 µm	> 50 µm
MMV676411	50 µm	50 µm
MMV007133	> 50 µm	> 50 µm
MMV022478	> 50 µm	> 50 µm
MMV024101	> 50 µm	> 50 µm
MMV676881	> 50 µm	> 50 µm
MMV024443	> 50 µm	> 50 µm
MMV688469	> 50 µm	> 50 µm
MMV023388	> 50 µm	> 50 µm
MMV675968	50 µm	50 µm
MMV675996	> 50 µm	> 50 µm
MMV688980	> 50 µm	> 50 µm
MMV011229	> 50 µm	> 50 µm
MMV676468	> 50 µm	> 50 µm
MMV688771	> 50 µm	> 50 µm
MMV687798	0.78 µm	50µm
MMV688775	0.09µm	50µm
MMV676159	> 50 µm	> 50 µm
MMV393144	> 50 µm	> 50 µm
MMV007920	> 50 µm	> 50 µm
MMV688270	> 50 µm	> 50 µm
MMV019993	> 50 µm	> 50 µm
MMV687794	> 50 µm	> 50 µm
MMV676470	> 50 µm	> 50 µm
MMV688938	> 50 µm	> 50 µm
MMV689000	50µm	50µm
MMV004168	> 50 µm	> 50 µm
MMV676161	> 50 µm	> 50 µm
MMV023183	50 µm	50 µm
MMV047015	> 50 µm	> 50 µm
MMV688795	> 50 µm	> 50 µm
MMV688352	> 50 µm	> 50 µm
MMV676398	> 50 µm	> 50 µm
MMV676472	> 50 µm	> 50 µm
MMV671636	> 50 µm	> 50 µm
MMV676599	> 50 µm	> 50 µm
MMV689244	50 µm	50 µm
MMV688411	> 50 µm	> 50 µm
MMV687765	> 50 µm	> 50 µm
MMV020165	> 50 µm	> 50 µm
MMV676524	> 50 µm	> 50 µm
MMV611037	50 µm	50 µm
MMV688766	> 50 µm	> 50 µm
MMV200748	> 50 µm	> 50 µm
MMV667494	> 50 µm	> 50 µm
MMV028694	> 50 µm	> 50 µm
MMV001499	> 50 µm	> 50 µm
MMV688345	> 50 µm	> 50 µm
MMV010545	> 50 µm	> 50 µm
MMV023227	50 µm	50 µm
MMV687700	> 50 µm	> 50 µm
MMV676384	> 50 µm	> 50 µm
MMV020289	> 50 µm	> 50 µm
MMV002816	> 50 µm	> 50 µm
MMV634140	50 µm	50 µm
MMV030734	> 50 µm	> 50 µm
MMV689243	> 50 µm	> 50 µm
MMV676358	> 50 µm	> 50 µm
MMV407834	> 50 µm	> 50 µm
MMV153413	> 50 µm	> 50 µm
MMV019551	> 50 µm	> 50 µm
MMV688552	> 50 µm	> 50 µm
MMV016838	50 µm	50 µm
MMV676270	> 50 µm	> 50 µm
MMV688755	> 50 µm	> 50 µm
MMV228911	> 50 µm	> 50 µm
MMV272144	> 50 µm	> 50 µm
MMV026313	50 µm	50 µm
MMV161996	> 50 µm	> 50 µm
MMV688543	> 50 µm	> 50 µm
MMV146306	> 50 µm	> 50 µm
MMV688557	> 50 µm	> 50 µm
MMV392832	> 50 µm	> 50 µm
MMV688754	> 50 µm	> 50 µm
MMV001561	> 50 µm	> 50 µm
MMV658988	50 µm	50 µm
MMV084864	> 50 µm	> 50 µm
MMV676492	> 50 µm	> 50 µm
MMV688415	> 50 µm	> 50 µm
MMV688330	> 50 µm	> 50 µm
MMV687796	>50µm	>50µm
MMV688939	> 50 µm	> 50 µm
MMV688978	0.39 µm	0.78µm
MMV688990	>50µm	>50µm
MMV688273	> 50 µm	> 50 µm
MMV393995	> 50 µm	> 50 µm
MMV1236379	50 µm	50 µm
MMV688550	> 50 µm	> 50 µm
MMV495543	> 50 µm	> 50 µm
